# Supplementary material for: Rapid wall shear stress prediction for aortic aneurysms using deep learning: a fast alternative to CFD
Source: Med Biol Eng Comput. 2025 Feb 17;63(7):2173–90. doi: 10.1007/s11517-025-03311-3 (PMC12204922; doi:10.1007/s11517-025-03311-3)
Supplement: Supplementary file 2 — (tex 4 KB) [file 11517_2025_3311_MOESM2_ESM.tex]

% {\color{blue}
\clearpage\section*{Appendix A: MultiViewUNet Architecture Details}

\subsection*{A.1 Network Architecture}

The MultiViewUNet architecture maps an input image $\mathbf{X} \in \mathbb{R}^{H\times W\times C}$ to an output $\mathbf{Y} \in \mathbb{R}^{H\times W\times C}$, where $H=W=256$ and $C=3$ in our implementation. The network combines nested dense connectivity patterns with comprehensive full-scale skip connections in both encoder and decoder paths.

\subsection*{A.2 Architectural Components}

\subsubsection*{A.2.1 Base Network Structure}
The network consists of five depth levels ($d=1,\ldots,5$), where each level contains encoder blocks $X_{En}^d$ and decoder blocks $X_{De}^d$. The number of feature channels at depth $d$ is given by:

\begin{equation}
    n_d = n \times 2^d
\end{equation}

where $n$ is the initial number of input filters.

\subsubsection*{A.2.2 Basic Block Structure}
Each convolutional block implements:

\begin{equation}
    F_{block}(\mathbf{X}) = \text{Conv}_{3\times3}(\text{BN}(\text{ReLU}(\text{Conv}_{3\times3}(\text{BN}(\text{ReLU}(\mathbf{X}))))))
\end{equation}

where $\text{Conv}_{3\times3}$ denotes a convolutional layer with kernel size 3×3 and padding 1, BN represents batch normalization, and ReLU is the rectified linear unit activation.

\subsection*{A.3 Feature Aggregation Components}

\subsubsection*{A.3.1 Full-Scale Inter Skip Connections}
For a decoder block at depth $d$, the inter-skip connection aggregation is defined as:

\begin{equation}
    F_{inter}^d = \text{Conv}_{1\times1}\Big(\text{Concat}\big[\{S(X_{En}^i, d)\}_{i=1}^{d}\big]\Big)
\end{equation}

where $S(X_{En}^i, d)$ represents the appropriate scaling operation to match the spatial dimensions of depth $d$.

\subsubsection*{A.3.2 Encoder Intra-Skip Connections}
The encoder path implements cascading connections defined by:

\begin{equation}
    X_{En}^d = \text{Conv}\Big(\text{Concat}\big[X_{En}^{d-1}, \{\sigma(\text{MaxPool}(X_{En}^i, 2^{d-i}))\}_{i=1}^{d-1}\big]\Big)
\end{equation}

The scaling factors for max pooling operations are:
\begin{equation}
    k_{pool}^d = 2^{d-1}, \quad d = 1,\ldots,5
\end{equation}

\subsubsection*{A.3.3 Decoder Intra-Skip Connections}
The decoder path implements upsampling connections defined by:

\begin{equation}
    X_{De}^d = \text{Conv}\Big(\text{Concat}\big[X_{De}^{d+1}, \{\sigma(\text{Up}(X_{De}^i, 2^{i-d}))\}_{i=d+1}^D\big]\Big)
\end{equation}

The upsampling factors are given by:
\begin{equation}
    k_{up}^d = 2^{d-1}, \quad d = 1,\ldots,5
\end{equation}

\subsection*{A.4 Implementation Details}

\subsubsection*{A.4.1 Scale Matching Operations}
The network implements two types of scaling operations:

\begin{equation}
    \text{MaxPool}(\mathbf{X}, k) = \text{MaxPool}_{k\times k}(\mathbf{X})
\end{equation}

\begin{equation}
    \text{Up}(\mathbf{X}, k) = \text{BilinearUpsampling}_{k\times k}(\mathbf{X})
\end{equation}

\subsubsection*{A.4.2 Feature Reweighting}
The sigmoid-based feature gating mechanism is defined as:

\begin{equation}
    \sigma(\mathbf{X}) = \frac{1}{1 + e^{-\mathbf{X}}}
\end{equation}

\subsubsection*{A.4.3 Channel Reduction}
After feature concatenation, channel reduction is performed through:

\begin{equation}
    F_{reduce}(\mathbf{X}) = \text{Conv}_{1\times1}(\mathbf{X})
\end{equation}

\subsection*{A.5 Training Configuration}
The network is trained using the Mean Squared Error (MSE) loss function, defined as:

\begin{equation}
    \mathcal{L}_{EMSE}(\mathbf{Y}, \mathbf{\hat{Y}}) = \frac{1}{N} \sum_{i=1}^{N_e} (\mathbf{Y}_i - \mathbf{\hat{Y}}_i)^2
\end{equation}

where $\mathbf{Y}$ represents the ground truth output, $\mathbf{\hat{Y}}$ is the network prediction, and $N$ is the total number of elements in the output tensor.

The optimizer parameters are set to:
\begin{equation}
    \begin{aligned}
        \text{Learning Rate} &= 1 \times 10^{-4} \\
        \text{Adam}: \beta_1 &= 0.9, \beta_2 = 0.999
    \end{aligned}
\end{equation}
% }

% \section*{Appendix B: More Qualitative Results}
% \begin{figure}
%     \centering
%     \includegraphics[width=1\linewidth]{more_predictions.pdf}
%     \caption{Qualitative results. From left to right: Curvature of the aortic wall, the simulation results from CFD (ground truth), and our predictions.}
%     \label{fig:more_predictions}
% \end{figure}
